# Supplementary material for: Peptides from Animal Origin: A Systematic Review on Biological Sources and Effects on Skin Wounds
Source: Oxid Med Cell Longev. 2020 Oct 23;2020:4352761. doi: 10.1155/2020/4352761 (PMC7603624; doi:10.1155/2020/4352761)
Supplement: Supplementary Materials — S1 Table: complete search strategy with search filters and number of research records recovered in the PubMed-Medline, Scopus, and Web of Science databases. ∗: In the PubMed-Medline database, standardized animal filters were obtained in “Hooijmans CR, Tillema A, Leenaars M, Ritskes-Hoitinga M. Enhancing search efficiency by means of a search filter for finding all studies on animal experimentation in PubMed. Laboratory Animals 2010;44:170-175.”. S2 Table: studies excluded during the process of eligibility. S3 Table: general characteristics of the preclinical models used in all studies investigating the relevance of animal peptides in the treatment of skin wounds. ♂: male; ♀: female; ?: not reported or unclear; wk: weeks. S4 Table: general characteristics of skin wounds used in preclinical models investigating the relevance of animal peptides as healing agents. ?: not reported or unclear; S. aureus: Staphylococcus aureus; E. coli: Escherichia coli; D: diameter; CFU: colony-forming unit. S5 Table: description of the main characteristics related to peptides included in the systematic review on peptides of animal origin applied in the treatment of skin wounds. S6 Table: treatment protocols used in all studies investigating the relevance of animal peptides in the treatment of skin wounds. ?: not reported or unclear; SAL: saline solution; PBS: phosphate-buffered saline solution; DPBS: Dulbecco's phosphate-buffered saline; I.p.: intraperitoneal; S.c.: subcutaneous; I.v.: intravenously. S7 Table: PRISMA 2009 Checklist. From: Moher D, Liberati A, Tetzlaff J, Altman DG, The PRISMA Group (2009). Preferred Reporting Items for Systematic Reviews and Meta-Analyses: The PRISMA Statement. PLoS Med 6(7): e1000097. doi:10.1371/journal.pmed1000097. [file 4352761.f1.zip]

Archive with 7 entries (7 files):
- S3 Table.docx
- S4 Table.docx
- S5 Table.docx
- S6 Table.docx
- S7 Table.docx
- S1 Table.docx
- S2 Table.docx
